# Supplementary material for: A Machine Learning Algorithm Suggests Repurposing Opportunities for Targeting Selected GPCRs
Source: Int J Mol Sci. 2024 Sep 23;25(18):10230. doi: 10.3390/ijms251810230 (PMC11432050; doi:10.3390/ijms251810230)
Supplement: Supplementary file 1 [file ijms-25-10230-s001.zip]

Archive with 2 entries (2 files):
- Supplementary_tables.xlsx
- Supplmentary_figures.pdf
