# Supplementary material for: A Machine Learning Algorithm Suggests Repurposing Opportunities for Targeting Selected GPCRs
Source: Int J Mol Sci. 2024 Sep 23;25(18):10230. doi: 10.3390/ijms251810230 (PMC11432050; doi:10.3390/ijms251810230)
Supplement: Supplementary file 1 [file ijms-25-10230-s001.zip › Supplementary_tables.xlsx]

## Sheet: Table S1
Supplementary Tables A Machine Learning Algorithm Suggests Repurposing Opportunities for Targeting Selected GPCRs Shayma El-Atawneh and Amiram Goldblum * Molecular Modelling and Drug Design Lab, Institute for Drug Research and Fraunhofer Project Center for Drug Discovery and Delivery, Faculty of Medicine, The Hebrew University of Jerusalem, Jerusalem 9112001, Israel; shayma.el-atawneh@mail.huji.a…
Table S1: The performance values of GPCR agonist/antagonist modelsa
The performance of the 59 models: displaying the mean MCC, AUC, TPR, and TNR.
MODEL	Mean MCC	AUC	TPR*	TNR*
CB1 agonists	0.77	0.92	0.57	0.98
CB1 antagonists IC50	0.75	0.92	0.57	0.99
CB2 agonists	0.68	0.91	0.45	0.99
CB2 antagonists IC50	0.55	0.85	0.04	0.99
H1 agonists	0.95	0.84	0.47	0.99
H1 antagonists IC50	0.85	0.97	0.67	0.99
H2 agonists	0.87	0.96	0.69	0.99
H2 antagonists IC50	0.81	0.93	0.64	0.99
H3 agonists	0.72	0.96	0.53	0.99
H3 antagonists IC50	0.81	0.96	0.76	0.97
H4 agonists	0.79	0.95	0.63	0.99
H4 antagonists Ki	0.79	0.97	0.66	0.99
D1 agonists	0.92	0.98	0.73	0.99
D1 antagonists Ki	0.81	0.94	0.77	0.99
D2 agonists	0.84	0.97	0.73	0.98
D2 antagonists IC50	0.88	0.96	0.84	0.95
D3 agonists	0.84	0.98	0.68	0.98
D3 antagonists Ki	0.8	0.98	0.65	0.98
D4 agonists	0.89	0.99	0.84	0.99
D4 antagonists IC50	0.85	0.95	0.8	0.97
D5 antagonists Ki	0.8	0.96	0.65	0.97
M1 agonists	0.76	0.92	0.56	0.99
M1 antagonists Ki	0.83	0.96	0.69	0.98
M2 agonists	0.73	0.92	0.67	0.94
M2 antagonists IC50	0.87	0.98	0.8	0.98
M3 agonists	0.88	0.92	0.82	0.98
M3 antagonists IC50	0.95	0.99	0.9	0.99
M4 agonists	0.68	0.85	0.55	0.96
M4 antagonists Ki	0.81	0.96	0.67	0.98
M5 agonists	0.69	0.89	0.5	0.99
M5 antagonists IC50	0.72	0.95	0.54	0.99
Delta agonists	0.92	0.99	0.84	0.99
Delta antagonists Ki	0.82	0.98	0.64	0.99
Mu agonists	0.92	0.99	0.84	0.99
Mu antagonists Ki	0.9	0.99	0.81	0.99
Kappa agonists	0.84	0.99	0.62	0.99
Kappa antagonists Ki	0.83	0.97	0.71	0.99
5-HT1A agonists	0.79	0.96	0.71	0.97
5-HT1A antagonists Ki	0.82	0.96	0.79	0.94
5-HT1B agonists	0.92	0.95	0.69	0.98
5-HT1B antagonists IC50	0.87	0.98	0.66	0.99
5-HT1D agonists	0.86	0.96	0.7	0.99
5-HT1D antagonists IC50	0.88	0.99	0.85	0.99
5-HT1E antagonists Ki	0.89	0.86	0.64	0.97
5-HT1F agonists	0.98	0.86	0.76	0.99
5-HT1F antagonists Ki	0.84	0.96	0.67	0.99
5-HT2A agonists	0.81	0.97	0.62	0.99
5-HT2A antagonists IC50	0.7	0.95	0.46	0.99
5-HT2B agonists	0.83	0.98	0.81	0.98
5-HT2B antagonists IC50	0.65	0.92	0.34	0.99
5-HT2C agonists	0.81	0.97	0.76	0.98
5-HT2C antagonists Ki	0.72	0.95	0.6	0.99
5-HT4 agonists	0.9	0.98	0.8	0.99
5-HT4 antagonists Ki	0.92	0.98	0.85	0.99
5-HT5A antagonists Ki	0.76	0.94	0.62	0.99
5-HT6 agonists	0.96	0.99	0.9	0.99
5-HT6 antagonists IC50	0.83	0.98	0.71	0.99
5-HT7 agonists	0.99	0.58	0.1	0.99
5-HT7 antagonists IC50	0.87	0.91	0.83	0.99
aMatthews Correlation Coefficient (MCC), Area under the ROC curve (AUC), True positive rate (TPR), True negative rate (TNR)
*Values above an index of 0.7.
Dopamine (D1-D5), 5-Hydroxytryptamine (5-HT), Muscarinic (M1-M5), Histamine (H1-H4), Opioid (Mu, Delta, and Kappa), and the cannabinoid (CB1 and CB2) receptors.

## Sheet: Table S2
Table S2: The success rate of interaction/connection prediction for each receptor at different score cutoffs.
Score cutoff	0	0.1	0.2	0.3	0.4	0.5	0.6	0.7	0.8	0.9	Reported interactions
Target
5HT1A	0.9	0.85	0.81	0.79	0.76	0.69	0.66	0.57	0.52	0.18	67
5HT1B	0.61	0.57	0.54	0.5	0.43	0.36	0.25	0.21	0.11	0	28
5HT1D	0.48	0.45	0.41	0.34	0.24	0.17	0.14	0.14	0.07	0.07	29
5HT1E	0.71	0.71	0.71	0.71	0.71	0.57	0.29	0.29	0.29	0.14	7
5HT1F	0.55	0.55	0.55	0.45	0.36	0.18	0.18	0.18	0.18	0.18	11
5HT2A	0.55	0.49	0.45	0.33	0.31	0.27	0.2	0.14	0.08	0.03	93
5HT2B	0.81	0.78	0.69	0.56	0.53	0.44	0.41	0.38	0.19	0.06	32
5HT2C	0.71	0.71	0.71	0.71	0.68	0.63	0.5	0.5	0.39	0.04	56
5HT4	0.5	0.5	0.4	0.3	0.3	0.3	0.3	0.3	0.3	0.3	10
5HT5A	0.33	0.33	0	0	0	0	0	0	0	0	3
5HT6	0.81	0.81	0.75	0.44	0.25	0.13	0.06	0.06	0	0	16
5HT7	0.04	0.04	0	0	0	0	0	0	0	0	27
CB1	0.67	0.5	0.5	0.33	0.33	0.33	0.33	0.17	0.17	0	6
CB2	1	1	1	1	1	1	1	0.75	0.5	0	4
D1	0.16	0.14	0.14	0.14	0.14	0.14	0.11	0.11	0.11	0	44
D2	0.95	0.93	0.88	0.83	0.78	0.68	0.62	0.58	0.5	0.45	100
D3	0.83	0.75	0.75	0.69	0.67	0.64	0.58	0.5	0.36	0.14	36
D4	0.6	0.57	0.53	0.53	0.33	0.27	0.27	0.23	0.17	0.13	30
D5	1	1	1	1	1	1	0.78	0.56	0.33	0	9
H1	0.77	0.76	0.75	0.72	0.72	0.71	0.69	0.65	0.58	0.4	97
H2	0.5	0.44	0.44	0.39	0.39	0.33	0.33	0.28	0.28	0.11	18
H3	1	1	1	0.8	0.8	0.6	0.4	0.4	0.4	0.2	5
H4	1	1	1	0.67	0.67	0.67	0.67	0.67	0.67	0	3
M1	0.79	0.74	0.69	0.67	0.6	0.56	0.53	0.42	0.35	0.14	81
M2	0.86	0.86	0.79	0.77	0.77	0.77	0.71	0.63	0.57	0.19	70
M3	0.38	0.36	0.36	0.35	0.33	0.27	0.24	0.24	0.2	0.2	66
M4	0.91	0.89	0.8	0.77	0.7	0.66	0.64	0.61	0.41	0.16	44
M5	0.75	0.7	0.65	0.58	0.48	0.48	0.45	0.38	0.33	0	40
Delta	0.5	0.42	0.34	0.32	0.26	0.26	0.26	0.16	0.16	0.11	38
Kappa	0.63	0.63	0.58	0.51	0.47	0.47	0.33	0.28	0.23	0.14	43
Mu	0.81	0.77	0.69	0.67	0.67	0.58	0.52	0.52	0.52	0.48	52
Dopamine (D1-D5), 5-Hydroxytryptamine (5-HT), Muscarinic (M1-M5), Histamine (H1-H4), Opioid (Mu, Delta, and Kappa), and the cannabinoid (CB1 and CB2) receptors.

## Sheet: Table S3
Table S3: Potential CB2 agonists and their ISE and docking scores.
The ISE scores are presented for the cannabinoid activity models (CB1R and CB2R). The docking results at CB2R structure (PDB: 8GUT): docking score (Kcal/mol), the buried surface (Å3), the number of hydrogen bonds (H-Bond), and contacts. The results presented are for the best-docked pose.
				ISE results				Docking results (CB2R)
Name	GENERIC_NAME	DRUG_GROUPS	SMILES	CB1_agonists	CB1_antagonist	CB2_agonists	CB2_antagonist	Docking score (Kcal/mol)	Buried surface area (Å3)	H-Bond	Contacts
DB00219	Oxyphenonium	approved	O(C(=O)C(O)(C1CCCCC1)c1ccccc1)CC[N+](CC)(CC)C	-0.9	-0.88	0.81	-0.8	-8.222	872.307	1	383
DB00296	Ropivacaine	approved	O=C(Nc1c(cccc1C)C)[C@H]1N(CCCC1)CCC	-0.9	-0.88	0.82	-0.79	-6.823	775.411	0	258
DB00297	Bupivacaine	approved; investigational	O=C(Nc1c(cccc1C)C)C1N(CCCC1)CCCC	-0.9	-0.88	0.82	-0.79	-6.977	826.797	0	279
DB00308	Ibutilide	approved	S(=O)(=O)(Nc1ccc(cc1)C(O)CCCN(CCCCCCC)CC)C	-0.9	-0.88	0.76	-0.8	-8.398	976.062	1	434
DB00332	Ipratropium bromide	approved	[Br-].O(C(=O)C(CO)c1ccccc1)C1C[C@@H]2[N+]([C@H](C1)CC2)(C(C)C)C	-0.11	-0.88	0.83	-0.69	-10.51	843.381	1	290
DB00376	Trihexyphenidyl	approved	OC(CCN1CCCCC1)(C1CCCCC1)c1ccccc1	-0.9	-0.88	0.82	-0.77	-6.428	833.762	0	301
DB00383	Oxyphencyclimine	approved	O(CC1=NCCCN1C)C(=O)C(O)(C1CCCCC1)c1ccccc1	-0.01	-0.88	0.78	-0.33	-6.998	859.663	0	364
DB00424	Hyoscyamine	approved	O(C(=O)[C@H](CO)c1ccccc1)C1C[C@@H]2N([C@H](C1)CC2)C	-0.9	-0.88	0.83	-0.79	-9.25	763.757	0	278
DB00502	Haloperidol	approved	Clc1ccc(cc1)C1(O)CCN(CC1)CCCC(=O)c1ccc(F)cc1	-0.9	-0.82	0.72	-0.59	-7.58	852.1	0	332
DB00504	Levallorphan	approved	Oc1cc2[C@@]34[C@H]([C@H](N(CC3)CC=C)Cc2cc1)CCCC4	0.04	-0.88	0.81	-0.8	-6.356	735.436	0	303
DB00572	Atropine	approved; vet_approved	O(C(=O)C(CO)c1ccccc1)C1C[C@@H]2N([C@H](C1)CC2)C	-0.9	-0.88	0.83	-0.79	-9.389	764.208	1	243
DB00645	Dyclonine	approved	O(CCCC)c1ccc(cc1)C(=O)CCN1CCCCC1	-0.9	-0.88	0.83	-0.79	-5.093	880.202	0	290
DB00652	Pentazocine	approved; vet_approved	Oc1cc2c(C[C@H]3N(CC[C@]2(C)[C@H]3C)CC=C(C)C)cc1	-0.59	-0.88	0.83	-0.76	-6.48	755.067	0	361
DB00655	Estrone	approved	Oc1cc2CC[C@H]3[C@@H]4CCC(=O)[C@]4(CC[C@@H]3c2cc1)C	0.13	-0.88	0.83	-0.66	-8.743	718.655	0	230
DB00704	Naltrexone	approved; investigational; vet_approved	O1[C@@H]2[C@]34CCN([C@H](Cc5c3c1c(O)cc5)[C@]4(O)CCC2=O)CC1CC1	-0.9	-0.88	0.75	-0.79	-10.019	763.216	0	270
DB00734	Risperidone	approved; investigational	Fc1cc2onc(c2cc1)C1CCN(CC1)CCC=1C(=O)N2C(=NC=1C)CCCC2	-0.9	-0.88	0.83	-0.8	-8.178	920.418	0	410
DB00782	Propantheline	approved	O1c2c(cccc2)C(c2c1cccc2)C(OCC[N+](C(C)C)(C(C)C)C)=O	0	-0.88	0.73	-0.49	-7.29	925.322	0	364
DB00783	Estradiol	approved; investigational; vet_approved	Oc1cc2CC[C@H]3[C@@H]4CC[C@H](O)[C@]4(CC[C@@H]3c2cc1)C	0.13	-0.88	0.83	-0.73	-9.302	719.533	1	246
DB00810	Biperiden	approved	OC(CCN1CCCCC1)(C1C2CC(C1)C=C2)c1ccccc1	-0.9	-0.88	0.83	-0.76	-6.968	836.108	0	347
DB00889	Granisetron	approved; investigational	O=C(NC1C[C@@H]2N([C@H](C1)CCC2)C)c1nn(c2c1cccc2)C	-0.9	-0.88	0.83	-0.79	-9.177	804.944	0	268
DB00942	Cycrimine	approved	OC(CCN1CCCCC1)(C1CCCC1)c1ccccc1	-0.9	-0.88	0.82	-0.77	-6.445	814.485	1	292
DB00980	Ramelteon	approved; investigational	O1CCc2c3c(CC[C@H]3CCNC(=O)CC)ccc12	-0.43	-0.88	0.75	-0.66	-8.277	673.112	0	293
DB01002	Levobupivacaine	approved	O=C(Nc1c(cccc1C)C)[C@H]1N(CCCC1)CCCC	-0.9	-0.88	0.82	-0.79	-6.702	750.851	1	321
DB01062	Oxybutynin	approved; investigational	O(C(=O)C(O)(C1CCCCC1)c1ccccc1)CC#CCN(CC)CC	-0.9	-0.88	0.81	-0.74	-10.367	1007.54	1	367
DB01118	Amiodarone	approved; investigational	Ic1cc(cc(I)c1OCCN(CC)CC)C(=O)c1c2c(oc1CCCC)cccc2	0.69	-0.77	0.74	-0.58	-12.01	1053.82	0	457
DB01183	Naloxone	approved; vet_approved	O1[C@@H]2[C@]34CCN([C@H](Cc5c3c1c(O)cc5)[C@]4(O)CCC2=O)CC=C	-0.9	-0.88	0.74	-0.79	-8.037	726.61	0	320
DB01267	Paliperidone	approved	Fc1cc2onc(c2cc1)C1CCN(CC1)CCC=1C(=O)N2C(=NC=1C)C(O)CCC2	-0.9	-0.88	0.75	-0.8	-8.156	929.015	0	429
DB01487	Embutramide	experimental; illicit	O(C)c1cc(ccc1)C(CC)(CC)CNC(=O)CCCO	-0.21	-0.88	0.82	-0.66	-8.362	829.614	1	296
DB01514	Furazabol	illicit	o1nc2C[C@]3([C@H](Cc2n1)CC[C@H]1[C@@H]2CC[C@@](O)(C)[C@]2(CC[C@@H]13)C)C	0.12	-0.88	0.83	-0.67	-9.296	770.43	0	306
DB01967	N-{3-[(7ar 12as 12bs)-7-Oxo-1 3 4 6 7 7a 12a 12b-Octahydroindolo[2 3-a]Quinolizin-12(2h)-Yl]Propyl}Propane-2-Sulfonamide	experimental	S(=O)(=O)(NCCCn1c2c(c3c1[C@H]1[N@](CC3=O)CCCC1)cccc2)C(C)C	0.38	-0.88	0.75	-0.69	-6.162	935.99	1	418
DB02161	Hydroxy-Phenyl-Acetic Acid 8-Methyl-8-Aza-Bicyclo[3.2.1]Oct-3-Yl Ester	experimental	O(C(=O)[C@H](O)c1ccccc1)C1C[C@@H]2N([C@H](C1)CC2)C	-0.9	-0.88	0.81	-0.79	-9.426	751.54	0	215
DB02187	Equilin	approved	Oc1cc2CC=C3[C@@H]4CCC(=O)[C@]4(CC[C@@H]3c2cc1)C	-0.2	-0.88	0.83	-0.66	-8.765	691.301	0	228
DB02617	1-(N-Imidazolyl)-2-Hydroxy-2-(2 3-Dichlorophenyl)Octane	experimental	Clc1cc(Cl)ccc1[C@](O)(CCCCCC)Cn1ccnc1	-0.14	-0.7	0.8	-0.49	-8.996	755.847	1	329
DB03288	5-Chloro-1h-Indole-2-Carboxylic Acid{[Cyclopentyl-(2-Hydroxy-Ethyl)-Carbamoyl]-Methyl}-Amide	experimental	Clc1cc2cc([nH]c2cc1)C(=O)NC[C@@H](O)N(CCO)C1CCCC1	-0.9	-0.88	0.7	-0.78	-6.874	867.223	1	315
DB03496	Flavopiridol	experimental; investigational	Clc1ccccc1C=1Oc2c(C(=O)C=1)c(O)cc(O)c2[C@H]1CCN(C[C@H]1O)C	-0.9	-0.85	0.73	-0.72	-8.108	850.098	1	351
DB03515	Equilenin	experimental	Oc1cc2c(c3CC[C@]4([C@@H](CCC4=O)c3cc2)C)cc1	0.13	-0.88	0.81	-0.67	-8.792	700.424	0	231
DB03583	(2e 3s)-3-Hydroxy-5'-[(4-Hydroxypiperidin-1-Yl)Sulfonyl]-3-Methyl-1 3-Dihydro-2 3'-Biindol-2'(1'h)-One	experimental	S(=O)(=O)(N1CCC(O)CC1)c1cc\2c(NC(=O)/C/2=C/2\Nc3c(cccc3)[C@@]\2(O)C)cc1	0.61	-0.87	0.75	-0.16	-8.504	903.013	0	394
DB04509	N-Methylnaloxonium	experimental	O1[C@@H]2[C@]34CC[N@+]([C@H](Cc5c3c1c(O)cc5)[C@]4(O)CCC2=O)(CC=C)C	-0.9	-0.88	0.74	-0.79	-4.273	773.299	0	294
DB04573	Estriol	approved; vet_approved	Oc1cc2CC[C@H]3[C@@H]4C[C@@H](O)[C@H](O)[C@]4(CC[C@@H]3c2cc1)C	-0.14	-0.88	0.74	-0.74	-10.066	734.653	2	250
DB04822	Oxeladin	withdrawn	O(C(=O)C(CC)(CC)c1ccccc1)CCOCCN(CC)CC	0.27	-0.88	0.81	-0.78	-9.389	951.298	1	381
DB04838	Cyclandelate	approved	O(C(=O)C(O)c1ccccc1)C1CC(CC(C1)C)(C)C	0.13	-0.88	0.81	-0.56	-9.884	788.253	1	240
DB04859	Zanapezil	investigational	O=C(CCC1CCN(CC1)Cc1ccccc1)c1cc2NCCCCc2cc1	-0.9	-0.88	0.73	-0.7	-8.186	916.164	0	425
DB04885	Cilansetron	investigational	O=C1c2c(n3CCCc4c3c2ccc4)CC[C@@H]1Cn1ccnc1C	-0.1	-0.88	0.82	-0.67	-8.344	810.786	0	305
DB04886	Calanolide A	investigational	O1c2c3c(OC(=O)C=C3CCC)c3c(O[C@H](C)[C@@H](C)[C@@H]3O)c2C=CC1(C)C	-0.31	-0.88	0.83	-0.35	-9.047	881.33	0	344
DB04947	Altropane	investigational	I\C=C\CN1[C@@H]2CC[C@H]1C[C@@H]([C@@H]2C(OC)=O)c1ccc(F)cc1	0.13	-0.88	0.82	-0.66	-9.151	817.397	0	291
DB05234	LGD2941	investigational	FC(F)(F)C1=CC(=O)Nc2c1cc(N1[C@@H](CC[C@@H]1[C@@H](O)C(F)(F)F)C)cc2	-0.9	-0.88	0.72	-0.51	-11.579	784.588	1	273
DB05302	naltrexone depot	investigational	Cl.O1[C@@H]2[C@]34CCN([C@H](Cc5c3c1c(O)cc5)[C@]4(O)CCC2=O)CC1CC1	-0.9	-0.88	0.75	-0.79	-10.019	763.216	0	270
DB05360	KW-3902	investigational	O=C1N(CCC)C(=O)N(c2nc([nH]c12)C12C3CC(C1)CC(C2)C3)CCC	-0.3	-0.88	0.75	-0.3	-8.648	900.87	0	346
DB05508	PTI-901	investigational	Cl.O1[C@@H]2[C@]34CCN([C@H](Cc5c3c1c(O)cc5)[C@]4(O)CCC2=O)CC1CC1	-0.9	-0.88	0.75	-0.79	-10.019	763.216	0	270
DB05792	SR 31747	investigational	Cl.Clc1cc(ccc1C1CCCCC1)\C=C/CN(CC)C1CCCCC1	0.78	-0.16	0.82	-0.51	-9.888	932.001	1	433
DB05812	Abiraterone	approved	O[C@@H]1CC2=CC[C@H]3[C@@H]4CC=C([C@]4(CC[C@@H]3[C@]2(CC1)C)C)c1cccnc1	0.63	-0.88	0.83	-0.3	-7.424	855.146	0	364
DB06718	Stanozolol	approved; vet_approved	O[C@]1(CC[C@H]2[C@H]3[C@H](CC[C@]12C)[C@@]1([C@H](Cc2n[nH]cc2C1)CC3)C)C	-0.03	-0.88	0.83	-0.64	-9.293	781.076	0	322
DB06871	17-METHYL-17-ALPHA-DIHYDROEQUILENIN	experimental	Oc1cc2c(c3CC[C@]4([C@@H](CC[C@]4(O)C)c3cc2)C)cc1	0.2	-0.88	0.73	-0.65	-9.284	698.915	0	267
DB06992	(3 3-dimethylpiperidin-1-yl)(6-(3-fluoro-4-methylphenyl)pyridin-2-yl)methanone	experimental	Fc1cc(ccc1C)-c1nc(ccc1)C(=O)N1CC(CCC1)(C)C	0.04	-0.88	0.83	-0.2	-8.833	846.754	0	328
DB07036	(3aS 4R 9bR)-2 2-difluoro-4-(4-hydroxyphenyl)-6-(methoxymethyl)-1 2 3 3a 4 9b-hexahydrocyclopenta[c]chromen-8-ol	experimental	FC1(F)C[C@H]2[C@@H](C1)c1c(O[C@H]2c2ccc(O)cc2)c(cc(O)c1)COC	-0.15	-0.88	0.81	-0.34	-11.097	812.083	2	321
DB07048	N-[(2R)-5-(aminosulfonyl)-2 3-dihydro-1H-inden-2-yl]-2-propylpentanamide	experimental	S(=O)(=O)(N)c1cc2C[C@H](NC(=O)C(CCC)CCC)Cc2cc1	0.25	-0.88	0.73	-0.52	-9.562	864.618	1	371
DB07086	4-[(1S 2S 5S)-5-(HYDROXYMETHYL)-8-METHYL-3-OXABICYCLO[3.3.1]NON-7-EN-2-YL]PHENOL	experimental	O1C[C@]2(CC=C([C@H](C2)[C@H]1c1ccc(O)cc1)C)CO	-0.44	-0.88	0.83	-0.67	-9.23	652.33	1	272
DB07087	4-[(1S 2S 5S 9R)-5-(HYDROXYMETHYL)-8 9-DIMETHYL-3-OXABICYCLO[3.3.1]NON-7-EN-2-YL]PHENOL	experimental	O1C[C@]2(CC[C@@H]([C@@H]([C@H]1c1ccc(O)cc1)[C@H]2C)C)CO	-0.44	-0.88	0.83	-0.67	-10.083	707.419	2	267
DB07167	5-CYANO-FURAN-2-CARBOXYLIC ACID [5-HYDROXYMETHYL-2-(4-METHYL-PIPERIDIN-1-YL)-PHENYL]-AMIDE	experimental	o1c(ccc1C#N)C(=O)Nc1cc(ccc1N1CCC(CC1)C)CO	-0.9	-0.88	0.83	-0.72	-8.649	857.404	0	293
DB07195	4-[(1S 2S 5S)-5-(HYDROXYMETHYL)-6 8 9-TRIMETHYL-3-OXABICYCLO[3.3.1]NON-7-EN-2-YL]PHENOL	experimental	O1C[C@@]2(CO)[C@H](C=C([C@@H]([C@H]1c1ccc(O)cc1)[C@@H]2C)C)C	-0.43	-0.88	0.81	-0.67	-10.155	754.463	1	265
DB07242	(4R)-7 8-dichloro-1' 9-dimethyl-1-oxo-1 2 4 9-tetrahydrospiro[beta-carboline-3 4'-piperidine]-4-carbonitrile	experimental	Clc1c2n(c3c(c2ccc1Cl)[C@@H](C#N)C1(NC3=O)CCN(CC1)C)C	-0.9	-0.87	0.82	-0.76	-7.15	807.581	0	284
DB07485	4 4'-cyclohexane-1 1-diyldiphenol	experimental	Oc1ccc(cc1)C1(CCCCC1)c1ccc(O)cc1	0.09	-0.88	0.72	-0.26	-9.786	752.107	1	218
DB07593	1-(PHENYLMETHYL)CYCLOPENTYL[(1S)-1-FORMYLPENTYL]CARBAMATE	experimental	O(C(=O)N[C@@H](CCCC)C=O)C1(CCCC1)Cc1ccccc1	0.26	-0.87	0.82	-0.45	-9.341	837.092	0	336
DB07624	1-{[(3R)-3-methyl-4-({4-[(1S)-2 2 2-trifluoro-1-hydroxy-1-methylethyl]phenyl}sulfonyl)piperazin-1-yl]methyl}cyclopropanecarboxamide	experimental	S(=O)(=O)(N1CCN(C[C@H]1C)CC1(CC1)C(=O)N)c1ccc(cc1)[C@](O)(C(F)(F)F)C	-0.9	-0.88	0.74	-0.7	-8.66	942.386	2	412
DB07638	(3AS 4R 9BR)-2 2-DIFLUORO-4-(4-HYDROXYPHENYL)-1 2 3 3A 4 9B-HEXAHYDROCYCLOPENTA[C]CHROMEN-8-OL	experimental	FC1(F)C[C@H]2[C@@H](C1)c1cc(O)ccc1O[C@H]2c1ccc(O)cc1	-0.31	-0.88	0.81	-0.53	-10.605	766.838	1	241
DB07643	5-{[1-(2 3-dichlorobenzyl)piperidin-4-yl]methoxy}quinazoline-2 4-diamine	experimental	Clc1c(cccc1Cl)CN1CCC(CC1)COc1c2c(nc(nc2N)N)ccc1	-0.9	-0.74	0.81	-0.8	-8.931	893.91	1	371
DB07678	(9ALPHA 13BETA 17BETA)-2-[(1Z)-BUT-1-EN-1-YL]ESTRA-1 3 5(10)-TRIENE-3 17-DIOL	experimental	Oc1cc2CC[C@@H]3[C@@H]4CC[C@H](O)[C@]4(CC[C@H]3c2cc1\C=C\CC)C	0.28	-0.88	0.83	-0.61	-10.436	835.871	1	348
DB07702	(16ALPHA 17ALPHA)-ESTRA-1 3 5(10)-TRIENE-3 16 17-TRIOL	experimental	Oc1cc2CC[C@H]3[C@@H]4C[C@@H](O)[C@@H](O)[C@]4(CC[C@@H]3c2cc1)C	-0.14	-0.88	0.74	-0.74	-9.883	732.581	0	239
DB07706	2 3 17BETA-TRIHYDROXY-1 3 5(10)-ESTRATRIENE	experimental	Oc1cc2CC[C@H]3[C@@H]4CC[C@H](O)[C@]4(CC[C@@H]3c2cc1O)C	-0.14	-0.88	0.83	-0.74	-10.361	732.598	1	251
DB07933	(3AS 4R 9BR)-4-(4-HYDROXYPHENYL)-1 2 3 3A 4 9B-HEXAHYDROCYCLOPENTA[C]CHROMEN-8-OL	experimental	O1c2c([C@H]3[C@H](CCC3)[C@@H]1c1ccc(O)cc1)cc(O)cc2	-0.2	-0.88	0.81	-0.52	-10.301	749.928	1	230
DB08020	(3AS 4R 9BR)-4-(4-HYDROXYPHENYL)-6-(METHOXYMETHYL)-1 2 3 3A 4 9B-HEXAHYDROCYCLOPENTA[C]CHROMEN-8-OL	experimental	O1c2c([C@H]3[C@H](CCC3)[C@@H]1c1ccc(O)cc1)cc(O)cc2COC	-0.19	-0.88	0.81	-0.49	-10.071	787.971	1	320
DB08071	(2S)-1-methyl-2-[(2S 4R)-2-methyl-4-phenylpentyl]piperidine	experimental	N1(CCCC[C@H]1C[C@H](C[C@@H](C)c1ccccc1)C)C	-0.12	-0.88	0.83	-0.71	-7.747	775.315	0	271
DB08503	(3S 5R 7R 8S 9S 10R)-7-(hydroxymethyl)-3-(4-methylphenyl)-1 6-dioxa-2-azaspiro[4.5]decane-8 9 10-triol	experimental	O1[C@H](CO)[C@@H](O)[C@H](O)[C@@H](O)[C@@]12ON[C@@H](C2)c1ccc(cc1)C	-0.9	-0.88	0.74	-0.72	-11.292	760.208	1	254
DB08526	CARBOBENZYLOXY-(L)-LEUCINYL-(L)LEUCINYL METHOXYMETHYLKETONE	experimental	O(Cc1ccccc1)C(=O)N[C@@H](CC(C)C)C(=O)N[C@H]([C@H](O)COC)CC(C)C	-0.9	-0.88	0.76	-0.8	-10.968	1019.84	1	456
DB08737	(3AS 4R 9BR)-4-(4-HYDROXYPHENYL)-1 2 3 3A 4 9B-HEXAHYDROCYCLOPENTA[C]CHROMEN-9-OL	experimental	O1c2c([C@H]3[C@H](CCC3)[C@@H]1c1ccc(O)cc1)c(O)ccc2	0.04	-0.88	0.81	-0.52	-10.868	741.402	1	216
DB08824	Ioflupane I 123	approved	Ic1ccc(cc1)[C@H]1CC2N(C(CC2)[C@H]1C(OC)=O)CCCF	0.13	-0.88	0.83	-0.66	-9.416	810.531	0	278
DB08877	Ruxolitinib	approved	[nH]1c2ncnc(c2cc1)-c1cn(nc1)[C@H](CC#N)C1CCCC1	-0.9	-0.88	0.79	-0.77	-9.434	741.02	1	304
DB08992	Eperisone	approved; investigational	O=C(C(CN1CCCCC1)C)c1ccc(cc1)CC	-0.9	-0.88	0.83	-0.79	-5.607	763.081	0	318
DB09040	Efinaconazole	approved	Fc1cc(F)ccc1[C@](O)([C@H](N1CCC(CC1)=C)C)Cn1ncnc1	-0.9	-0.88	0.81	-0.79	-6.698	805.907	0	321
DB09223	Blonanserin	approved	Fc1ccc(cc1)-c1cc(nc2c1CCCCCC2)N1CCN(CC1)CC	-0.9	-0.88	0.82	-0.8	-8.878	897.57	0	406
DB09224	Melperone	approved	Fc1ccc(cc1)C(=O)CCCN1CCC(CC1)C	-0.9	-0.88	0.81	-0.79	-5.77	780.107	0	226
DB11363	Alectinib	approved	O1CCN(CC1)C1CCN(CC1)c1cc2c(cc1CC)C(=O)c1c([nH]c3cc(ccc13)C#N)C2(C)C	-0.9	-0.88	0.82	-0.8	-	-	-	-

## Sheet: Table S4
Table S4: Potential Histamine 3 antagonists and their ISE and docking scores.
The ISE scores are presented for the histamine 3 activity models (H3R). The docking results at H3R structure (PDB: 7F61): docking score (Kcal/mol), the buried surface (Å3), the number of hydrogen bonds (H-Bond), and contacts. The results presented are for the best-docked pose.
				ISE results		Docking results (H3R)
Name	GENERIC_NAME	DRUG_GROUPS	SMILES	H3_agonist	H3_antagonist	Docking score (Kcal/mol)	Buried surface area (Å3)	H-Bond	Contacts
DB00193	Tramadol	approved; investigational	O(C)c1cc(ccc1)[C@@]1(O)CCCC[C@@H]1CN(C)C	-0.15	0.81	-5.64	689.012	1	631
DB00216	Eletriptan	approved; investigational	S(=O)(=O)(CCc1cc2c([nH]cc2C[C@@H]2N(CCC2)C)cc1)c1ccccc1	-0.57	0.91	-7.536	930.243	4	694
DB00281	Lidocaine	approved; vet_approved	O=C(Nc1c(cccc1C)C)CN(CC)CC	-0.32	0.81	-9.572	653.758	3	529
DB00285	Venlafaxine	approved	O(C)c1ccc(cc1)C(CN(C)C)C1(O)CCCCC1	-0.15	0.82	-9.014	667.491	1	659
DB00308	Ibutilide	approved	S(=O)(=O)(Nc1ccc(cc1)C(O)CCCN(CCCCCCC)CC)C	-0.56	0.87	-11.558	953.372	3	775
DB00318	Codeine	approved; illicit	O1[C@@H]2[C@]34[C@H]([C@H](N(CC3)C)Cc3c4c1c(OC)cc3)C=C[C@@H]2O	-0.28	0.82	-8.828	662.382	2	578
DB00321	Amitriptyline	approved	N(CCC=C1c2c(CCc3c1cccc3)cccc2)(C)C	-0.03	0.88	-1.367	693.797	2	633
DB00341	Cetirizine	approved	Clc1ccc(cc1)C(N1CCN(CC1)CCOCC(O)=O)c1ccccc1	-0.66	0.82	-7.865	908.267	1	690
DB00354	Buclizine	approved	Clc1ccc(cc1)C(N1CCN(CC1)Cc1ccc(cc1)C(C)(C)C)c1ccccc1	-0.02	0.9	-	-	-	-
DB00424	Hyoscyamine	approved	O(C(=O)[C@H](CO)c1ccccc1)C1C[C@@H]2N([C@H](C1)CC2)C	-0.38	0.91	-11.377	719.827	5	612
DB00458	Imipramine	approved	N(CCCN1c2c(CCc3c1cccc3)cccc2)(C)C	-0.03	0.87	-	-	-	-
DB00496	Darifenacin	approved; investigational	O1CCc2cc(ccc12)CCN1C[C@@H](CC1)C(C(=O)N)(c1ccccc1)c1ccccc1	-0.38	0.83	-	-	-	-
DB00497	Oxycodone	approved; illicit; investigational	O1[C@@H]2[C@]34CCN([C@H](Cc5c3c1c(OC)cc5)[C@]4(O)CCC2=O)C	-0.47	0.78	-8.788	676.857	2	572
DB00557	Hydroxyzine	approved	Clc1ccc(cc1)C(N1CCN(CC1)CCOCCO)c1ccccc1	-0.4	0.91	-8.186	885.973	2	694
DB00572	Atropine	approved; vet_approved	O(C(=O)C(CO)c1ccccc1)C1C[C@@H]2N([C@H](C1)CC2)C	-0.38	0.91	-11.377	719.827	5	612
DB00623	Fluphenazine	approved	S1c2c(N(c3c1cccc3)CCCN1CCN(CC1)CCO)cc(cc2)C(F)(F)F	-0.27	0.9	-10.094	904.494	3	733
DB00637	Astemizole	approved; withdrawn	Fc1ccc(cc1)Cn1c2c(nc1NC1CCN(CC1)CCc1ccc(OC)cc1)cccc2	-0.29	0.91	-9.377	1093.53	1	821
DB00647	Dextropropoxyphene	approved; illicit; withdrawn	O([C@]([C@@H](CN(C)C)C)(Cc1ccccc1)c1ccccc1)C(=O)CC	-0.01	0.91	-	-	-	-
DB00661	Verapamil	approved	O(C)c1cc(ccc1OC)C(C(C)C)(CCCN(CCc1cc(OC)c(OC)cc1)C)C#N	-0.52	0.79	-10.337	1068.36	1	869
DB00669	Sumatriptan	approved; investigational	S(=O)(=O)(NC)Cc1cc2c([nH]cc2CCN(C)C)cc1	-0.62	0.9	-11.628	790.588	4	559
DB00680	Moricizine	approved; withdrawn	S1c2c(N(c3c1cccc3)C(=O)CCN1CCOCC1)cc(NC(OCC)=O)cc2	-0.31	0.91	-	-	-	-
DB00690	Flurazepam	approved; illicit	Clc1cc2c(N(CCN(CC)CC)C(=O)CN=C2c2ccccc2F)cc1	-0.23	0.85	-7.886	826.126	1	700
DB00726	Trimipramine	approved	N(CC(CN1c2c(CCc3c1cccc3)cccc2)C)(C)C	-0.03	0.87	0.75	702.682	1	703
DB00737	Meclizine	approved	Clc1ccc(cc1)C(N1CCN(CC1)Cc1cc(ccc1)C)c1ccccc1	-0.02	0.9	-5.858	935.98	1	748
DB00747	Scopolamine	approved	O1[C@H]2[C@H]3N([C@@H]([C@@H]12)CC(OC(=O)[C@H](CO)c1ccccc1)C3)C	-0.72	0.9	-9.091	735.125	3	587
DB00767	Benzquinamide	withdrawn	O(C(=O)C)C1CC2N(CC1C(=O)N(CC)CC)CCc1cc(OC)c(OC)cc12	-0.33	0.71	-	-	-	-
DB00777	Propiomazine	approved	S1c2c(N(c3c1cccc3)CC(N(C)C)C)cc(cc2)C(=O)CC	-0.25	0.91	-1.076	724.118	1	670
DB00807	Proparacaine	approved; vet_approved	O(CCC)c1ccc(cc1N)C(OCCN(CC)CC)=O	-0.69	0.83	-10.369	829.439	4	592
DB00850	Perphenazine	approved	Clc1cc2N(c3c(Sc2cc1)cccc3)CCCN1CCN(CC1)CCO	-0.17	0.9	-9.382	865.423	3	696
DB00892	Oxybuprocaine	approved	O(CCCC)c1cc(ccc1N)C(OCCN(CC)CC)=O	-0.68	0.82	-6.694	870.519	5	638
DB00913	Anileridine	approved; illicit	O(C(=O)C1(CCN(CC1)CCc1ccc(N)cc1)c1ccccc1)CC	-0.4	0.91	-6.301	815.16	1	751
DB00918	Almotriptan	approved; investigational	S(=O)(=O)(N1CCCC1)Cc1cc2c([nH]cc2CCN(C)C)cc1	-0.51	0.9	-10.768	863.036	4	645
DB00952	Naratriptan	approved; investigational	S(=O)(=O)(NC)CCc1cc2c([nH]cc2C2CCN(CC2)C)cc1	-0.36	0.9	-10.137	817.786	1	633
DB00979	Cyclopentolate	approved	OC1(CCCC1)C(C(OCCN(C)C)=O)c1ccccc1	-0.29	0.9	-9.686	755.181	2	639
DB00985	Dimenhydrinate	approved	Clc1nc2N(C)C(=O)N(C)C(=O)c2[n-]1.O(C(c1ccccc1)c1ccccc1)CC[NH+](C)C	-0.03	0.9	-9.986	656.618	1	564
DB01038	Carphenazine	withdrawn	S1c2c(N(c3c1cccc3)CCN1CCN(CC1)CCO)cc(cc2)C(=O)CC	-0.18	0.9	-10.001	904.402	3	764
DB01062	Oxybutynin	approved; investigational	O(C(=O)C(O)(C1CCCCC1)c1ccccc1)CC#CCN(CC)CC	-0.23	0.87	-11.191	828.374	2	733
DB01063	Acetophenazine	approved	S1c2c(N(c3c1cccc3)CCCN1CCN(CC1)CCO)cc(cc2)C(=O)C	-0.18	0.9	-10.442	879.668	3	749
DB01075	Diphenhydramine	approved	O(C(c1ccccc1)c1ccccc1)CCN(C)C	-0.03	0.9	-9.986	656.618	1	564
DB01105	Sibutramine	approved; illicit; investigational; withdrawn	Clc1ccc(cc1)C1(CCC1)C(N(C)C)CC(C)C	-0.11	0.88	-9.691	711.353	1	606
DB01106	Levocabastine	approved	Fc1ccc(cc1)C1(CCC(N2C[C@@H](C)[C@@](CC2)(C(O)=O)c2ccccc2)CC1)C#N	-0.69	0.77	-5.301	928.362	2	744
DB01173	Orphenadrine	approved	O(C(c1ccccc1C)c1ccccc1)CCN(C)C	-0.03	0.91	-8.095	720.631	1	642
DB01224	Quetiapine	approved	S1c2c(cccc2)C(=Nc2c1cccc2)N1CCN(CC1)CCOCCO	-0.16	0.9	-7.318	916.854	2	687
DB01227	Levomethadyl Acetate	approved	O([C@H](C(C[C@@H](N(C)C)C)(c1ccccc1)c1ccccc1)CC)C(=O)C	-0.01	0.91	-	-	-	-
DB01233	Metoclopramide	approved; investigational	Clc1cc(C(=O)NCCN(CC)CC)c(OC)cc1N	-0.57	0.81	-8.21	783.703	2	593
DB01238	Aripiprazole	approved; investigational	Clc1c(N2CCN(CC2)CCCCOc2cc3NC(=O)CCc3cc2)cccc1Cl	-0.06	0.91	-8.433	984.657	1	698
DB01242	Clomipramine	approved; vet_approved	Clc1cc2N(c3c(CCc2cc1)cccc3)CCCN(C)C	-0.14	0.87	0.126	711.378	1	655
DB01246	Alimemazine	approved; vet_approved	S1c2c(N(c3c1cccc3)CC(CN(C)C)C)cccc2	-0.04	0.87	-4.726	701.914	1	689
DB01392	Yohimbine	approved; vet_approved	O[C@H]1CC[C@@H]2[C@H](C[C@@H]3N(CCc4c5c([nH]c34)cccc5)C2)[C@H]1C(OC)=O	-0.55	0.91	-	-	-	-
DB01425	Alizapride	approved	O(C)c1cc2n[nH]nc2cc1C(=O)NCC1N(CCC1)CC=C	-0.51	0.9	-8.84	743.745	3	607
DB01433	Methadyl Acetate	approved; illicit	O(C(C(CC(N(C)C)C)(c1ccccc1)c1ccccc1)CC)C(=O)C	-0.01	0.91	-	-	-	-
DB01461	Dimenoxadol	experimental; illicit	O(C(C(OCCN(C)C)=O)(c1ccccc1)c1ccccc1)CC	-0.02	0.91	-3.936	729.65	2	767
DB01466	Ethylmorphine	approved; illicit	O1[C@@H]2[C@]34[C@H]([C@H](N(CC3)C)Cc3c4c1c(OCC)cc3)C=C[C@@H]2O	-0.28	0.82	-8.817	705.837	3	598
DB01469	Acetorphine	experimental; illicit	O1[C@@H]2[C@]34[C@@]5([C@H](N(CC3)C)Cc3c4c1c(OC(=O)C)cc3)C[C@H]([C@](O)(CCC)C)[C@]2(OC)C=C5	-0.36	0.79	-	-	-	-
DB01505	Etoxeridine	experimental; illicit	O(C(=O)C1(CCN(CC1)CCOCCO)c1ccccc1)CC	-0.29	0.88	-7.112	764.755	2	704
DB01518	Benzethidine	experimental; illicit	O(C(=O)C1(CCN(CC1)CCOCc1ccccc1)c1ccccc1)CC	-0.01	0.91	-6.91	911.3	2	725
DB01522	Betacetylmethadol	experimental; illicit	O([C@H](C(C[C@H](N(C)C)C)(c1ccccc1)c1ccccc1)CC)C(=O)C	-0.01	0.91	-	-	-	-
DB01535	Carfentanil	illicit; vet_approved	O(C(=O)C1(N(C(=O)CC)c2ccccc2)CCN(CC1)CCc1ccccc1)C	-0.55	0.85	1.497	940.973	1	716
DB01551	Dihydrocodeine	approved; illicit	O1[C@@H]2[C@]34[C@H]([C@H](N(CC3)C)Cc3c4c1c(OC)cc3)CC[C@@H]2O	-0.28	0.82	-9.166	658.332	2	606
DB01555	Alphacetylmethadol	experimental; illicit	O([C@@H](C(C[C@H](N(C)C)C)(c1ccccc1)c1ccccc1)CC)C(=O)C	-0.01	0.91	-	-	-	-
DB01573	Benzylmorphine	experimental; illicit	O1[C@@H]2[C@]34[C@H]([C@H](N(CC3)C)Cc3c4c1c(OCc1ccccc1)cc3)C=C[C@@H]2O	-0.16	0.82	-6.771	768.52	3	552
DB01608	Propericiazine	approved	S1c2c(N(c3c1cccc3)CCCN1CCC(O)CC1)cc(cc2)C#N	-0.05	0.9	-9.474	837.433	2	709
DB01614	Acepromazine	approved; vet_approved	S1c2c(N(c3c1cccc3)CCCN(C)C)cc(cc2)C(=O)C	-0.04	0.9	3.131	704.486	1	639
DB01615	Aceprometazine	approved	S1c2c(N(c3c1cccc3)CC(N(C)C)C)cc(cc2)C(=O)C	-0.25	0.91	-8.011	701.465	2	723
DB01624	Zuclopenthixol	approved; investigational	Clc1cc\2c(Sc3c(cccc3)/C/2=C/CCN2CCN(CC2)CCO)cc1	-0.03	0.9	-9.17	816.967	2	728
DB02161	Hydroxy-Phenyl-Acetic Acid 8-Methyl-8-Aza-Bicyclo[3.2.1]Oct-3-Yl Ester	experimental	O(C(=O)[C@H](O)c1ccccc1)C1C[C@@H]2N([C@H](C1)CC2)C	-0.55	0.9	-9.427	702.222	2	546
DB04468	Afimoxifene	investigational	O(CCN(C)C)c1ccc(cc1)\C(=C(\CC)/c1ccccc1)\c1ccc(O)cc1	-0.32	0.82	-	-	-	-
DB04471	2-Phenyl-1-[4-(2-Piperidin-1-Yl-Ethoxy)-Phenyl]-1 2 3 4-Tetrahydro-Isoquinolin-6-Ol	experimental	O(CCN1CCCCC1)c1ccc(cc1)[C@H]1N(CCc2cc(O)ccc12)c1ccccc1	-0.33	0.83	-	-	-	-
DB04890	Bepotastine	approved	Clc1ccc(cc1)C(OC1CCN(CC1)CCCC(O)=O)c1ncccc1	-0.59	0.83	-5.712	899.189	1	685
DB04917	Renzapride	investigational	Clc1c(OC)c(ccc1N)C(=O)NC1C2CCCN(C2)CC1	-0.37	0.81	-3.58	742.184	2	611
DB04946	Iloperidone	approved	Fc1cc2onc(c2cc1)C1CCN(CC1)CCCOc1ccc(cc1OC)C(=O)C	-0.07	0.9	-10.613	969.267	1	759
DB04947	Altropane	investigational	I\C=C\CN1[C@@H]2CC[C@H]1C[C@@H]([C@@H]2C(OC)=O)c1ccc(F)cc1	-0.12	0.79	-8.07	776.543	1	645
DB04967	Lucanthone	approved; investigational	S1c2c(C(=O)c3c1cccc3)c(NCCN(CC)CC)ccc2C	-0.28	0.91	-1.111	875.944	1	668
DB05316	Pimavanserin	investigational	Fc1ccc(cc1)CN(C(=O)NCc1ccc(OCC(C)C)cc1)C1CCN(CC1)C	-0.08	0.9	-3.134	1096.74	1	775
DB06016	Cariprazine	approved	Clc1c(N2CCN(CC2)CCC2CCC(NC(=O)N(C)C)CC2)cccc1Cl	-0.16	0.91	-4.825	972.636	2	733
DB06204	Tapentadol	approved	Oc1cc(ccc1)[C@@H]([C@H](CN(C)C)C)CC	-0.03	0.87	-10.381	627.372	2	550
DB06282	Levocetirizine	approved	Clc1ccc(cc1)[C@H](N1CCN(CC1)CCOCC(O)=O)c1ccccc1	-0.66	0.82	-7.865	908.267	1	690
DB06480	Prucalopride	approved	Clc1cc(c2OCCc2c1N)C(=O)NC1CCN(CC1)CCCOC	-0.43	0.82	-3.814	861.163	3	691
DB06702	Fesoterodine	approved	O(C(=O)C(C)C)c1ccc(cc1[C@H](CCN(C(C)C)C(C)C)c1ccccc1)CO	-0.09	0.82	-	-	-	-
DB06793	Levopropoxyphene	approved	O([C@@]([C@H](CN(C)C)C)(Cc1ccccc1)c1ccccc1)C(=O)CC	-0.01	0.91	-	-	-	-
DB06852	4-[(3S)-1-AZABICYCLO[2.2.2]OCT-3-YLAMINO]-3-(1H-BENZIMIDAZOL-2-YL)-6-CHLOROQUINOLIN-2(1H)-ONE	experimental	Clc1cc2c(NC(=O)C(c3[nH]c4c(n3)cccc4)=C2N[C@H]2C3CCN(C2)CC3)cc1	-0.26	0.9	-	-	-	-
DB06876	N-{5-[4-(4-METHYLPIPERAZIN-1-YL)PHENYL]-1H-PYRROLO[2 3-B]PYRIDIN-3-YL}NICOTINAMIDE	experimental	O=C(Nc1c2cc(cnc2[nH]c1)-c1ccc(N2CCN(CC2)C)cc1)c1cccnc1	-0.44	0.84	-7.863	1016.1	3	516
DB06969	2-amino-4-[2 4-dichloro-5-(2-pyrrolidin-1-ylethoxy)phenyl]-N-ethylthieno[2 3-d]pyrimidine-6-carboxamide	experimental	Clc1cc(Cl)c(OCCN2CCCC2)cc1-c1nc(nc2sc(cc12)C(=O)NCC)N	-0.59	0.75	-4.151	1051.88	1	559
DB07573	(2S)-1-(2 5-dimethylphenoxy)-3-morpholin-4-ylpropan-2-ol	experimental	O1CCN(CC1)C[C@H](O)COc1cc(ccc1C)C	-0.28	0.79	-7.091	734.622	3	583
DB07622	1-(3-(2 4-DIMETHYLTHIAZOL-5-YL)-4-OXO-2 4-DIHYDROINDENO[1 2-C]PYRAZOL-5-YL)-3-(4-METHYLPIPERAZIN-1-YL)UREA	experimental	s1c(-c2[nH]nc-3c2C(=O)c2c-3cccc2NC(=O)NN2CCN(CC2)C)c(nc1C)C	-0.86	0.84	-1.89	1034.24	3	588
DB07917	4-(BENZHYDRYLOXY)-1-[3-(1H-TETRAAZOL-5-YL)PROPYL]PIPERIDINE	experimental	O(C(c1ccccc1)c1ccccc1)C1CCN(CC1)CCCc1[nH]nnn1	-0.53	0.85	-3.767	942.362	1	589
DB07974	1-{2-[(4-CHLOROPHENYL)AMINO]-2-OXOETHYL}-N-(1-ISOPROPYLPIPERIDIN-4-YL)-1H-INDOLE-2-CARBOXAMIDE	experimental	Clc1ccc(NC(=O)Cn2c3c(cc2C(=O)NC2CCN(CC2)C(C)C)cccc3)cc1	-0.51	0.85	-6.909	1020.09	2	767
DB08037	(2S)-4-(2 5-difluorophenyl)-N-[(3R 4S)-3-fluoro-1-methylpiperidin-4-yl]-2-(hydroxymethyl)-N-methyl-2-phenyl-2 5-dihydro-1H-pyrrole-1-carboxamide	experimental	Fc1ccc(F)cc1C=1CN(C(=O)N(C)[C@H]2CCN(C[C@H]2F)C)[C@](C=1)(CO)c1ccccc1	-0.11	0.91	-6.707	972.494	2	774
DB08068	N-[4-CHLORO-3-(PYRIDIN-3-YLOXYMETHYL)-PHENYL]-3-FLUORO-	experimental	Clc1ccc(NC(=O)C=2C[C@H](N3CCOCC3)C[C@@H](F)C=2)cc1COc1cccnc1	-0.66	0.85	-5.81	1016.62	3	716
DB08543	1-[2-HYDROXY-3-(4-CYCLOHEXYL-PHENOXY)-PROPYL]-4-(2-PYRIDYL)-PIPERAZINE	experimental	O(C[C@@H](O)CN1CCN(CC1)c1ncccc1)c1ccc(cc1)C1CCCCC1	-0.64	0.83	-10.472	999.165	2	767
DB08618	3-(HYDROXY-PHENYL-PHOSPHINOYLOXY)-8-METHYL-8-AZA-BICYCLO[3.2.1]OCTANE-2-CARBOXYLIC ACID METHYL ESTER	experimental	P(O[C@H]1C[C@H]2N([C@H](CC2)[C@H]1C(OC)=O)C)(O)(=O)c1ccccc1	-0.71	0.83	9.131	738.953	2	623
DB08746	1-[[(1E)-2-(4-CHLOROPHENYL)ETHENYL]SULFONYL]-4-[[1-(4-PYRIDINYL)-4-PIPERIDINYL]METHYL]PIPERAZINE	experimental	Clc1ccc(cc1)\C=C\S(=O)(=O)N1CCN(CC1)CC1CCN(CC1)c1ccncc1	-0.55	0.78	-11.93	1093.85	1	669
DB08801	Dimetindene	approved	n1ccccc1C(C)C=1c2c(CC=1CCN(C)C)cccc2	-0.03	0.88	-10.465	708.501	1	664
DB08903	Bedaquiline	approved	Brc1cc2cc([C@H]([C@@](O)(CCN(C)C)c3c4c(ccc3)cccc4)c3ccccc3)c(OC)nc2cc1	-0.32	0.81	-	-	-	-
DB08990	Eprazinone	approved; withdrawn	Cl.Cl.O(C(CN1CCN(CC1)CC(C(=O)c1ccccc1)C)c1ccccc1)CC	-0.02	0.9	-11.635	954.188	2	767
DB08996	Dimetacrine	approved; withdrawn	N(CCCN1c2c(cccc2)C(c2c1cccc2)(C)C)(C)C	-0.03	0.88	-	-	-	-
DB09003	Clocapramine	approved	Clc1cc2N(c3c(CCc2cc1)cccc3)CCCN1CCC(N2CCCCC2)(CC1)C(O)=N	-0.2	0.9	-9.408	1077.15	1	816
DB09007	Chlorphenoxamine	withdrawn	Clc1ccc(cc1)C(OCCN(C)C)(C)c1ccccc1	-0.34	0.91	-10.498	704.444	1	607
DB09016	Butriptyline	approved	N(CC(CC1c2c(CCc3c1cccc3)cccc2)C)(C)C	-0.25	0.88	-4.772	698.266	1	688
DB09018	Bromopride	approved	Brc1cc(C(O)=NCCN(CC)CC)c(OC)cc1N	-0.52	0.81	-9.366	749.911	4	582
DB09023	Benactyzine	withdrawn	O(C(=O)C(O)(c1ccccc1)c1ccccc1)CCN(CC)CC	-0.42	0.9	-10.814	819.529	3	704
DB09085	Tetracaine	approved; vet_approved	O(C(=O)c1ccc(NCCCC)cc1)CCN(C)C	-0.35	0.9	-11.816	799.738	4	560
DB09088	Amylocaine	withdrawn	O(C(=O)c1ccccc1)C(CC)(CN(C)C)C	-0.27	0.83	-3.279	646.017	3	533
DB09174	Lofentanil	illicit	O(C(=O)[C@]1(N(C(=O)CC)c2ccccc2)CCN(C[C@H]1C)CCc1ccccc1)C	-0.55	0.85	-2.686	888.409	2	827
DB09197	Mepiprazole	approved	Clc1cc(N2CCN(CC2)CCc2n[nH]c(c2)C)ccc1	-0.15	0.9	-9.68	774.953	1	625
DB09205	Moxisylyte	approved	O(C(=O)C)c1cc(C(C)C)c(OCCN(C)C)cc1C	-0.47	0.87	-5.951	764.121	1	606
DB09286	Pipamperone	approved	Fc1ccc(cc1)C(=O)CCCN1CCC(N2CCCCC2)(CC1)C(=O)N	-0.15	0.75	-10.666	908.537	2	677
DB09342	Propoxycaine	approved	O(CCC)c1cc(N)ccc1C(OCCN(CC)CC)=O	-0.69	0.83	-10.103	727.587	2	623
DB11591	Bilastine	approved	O(CCn1c2c(nc1C1CCN(CC1)CCc1ccc(cc1)C(C(O)=O)(C)C)cccc2)CC	-0.66	0.82	-2.79	1098.84	1	823

## Sheet: Table S5
Table S5: Potential Histamine 1/4 antagonists and their ISE and docking scores.
	The ISE scores are presented for the histamine 1-4 activity models. The docking results at H1R structure (PDB: 3RZE): docking score (Kcal/mol), the buried surface (Å3), the number of hydrogen bonds (H-Bond), and contacts. The results presented are for the best-docked pose.
				ISE results								Docking results (H1R)
Name	GENERIC_NAME	DRUG_GROUPS	SMILES	H1_agonists	H1_antagonist	H2_agonists	H2_antagonist	H3_agonist	H3_antagonist	H4_agonists	H4_antagonist	Docking score (Kcal/mol)	Buried surface area (Å3)	H-Bond	Contacts
DB04842	Fluspirilene	approved	Fc1ccc(cc1)C(CCCN1CCC2(N(CNC2=O)c2ccccc2)CC1)c1ccc(F)cc1	-0.973	0.921	-0.877	0.819	0.066	0.665	-0.016	0.836	-2.052	1082.21	1	559
DB07330	trans-4-(7-carbamoyl-1H-benzimidazol-2-yl)-1-propylpiperidinium	experimental	O=C(N)c1c2[nH]c(nc2ccc1)C1CCN(CC1)CCC	-0.541	0.802	-0.783	0.255	0.223	0.901	-0.184	0.892	-10.53	779.682	1	307

## Sheet: Table S6
Table S6: Potential Dopamine 3 antagonists and their ISE and docking scores.
The ISE scores are presented for the dopamine 3 activity models (D3R). The docking results at D3R structure (PDB: 3PBL): docking score (Kcal/mol), the buried surface (Å3), the number of hydrogen bonds (H-Bond), and contacts. The results presented are for the best-docked pose.
				ISE results				Docking results (D3R)
Name	GENERIC_NAME	DRUG_GROUPS	SMILES	D2_agonists	D2_antagonists	D3_agonists	D3_antagonists	Docking score (Kcal/mol)	Buried surface area (Å3)	H-Bond	Contacts
DB00203	Sildenafil	approved; investigational	S(=O)(=O)(N1CCN(CC1)C)c1cc(C2=NC(=O)c3n(nc(c3N2)CCC)C)c(OCC)cc1	0.047	-0.067	-0.718	0.702	-6.21	1066.96	2	432
DB00209	Trospium	approved	O(C(=O)C(O)(c1ccccc1)c1ccccc1)C1C[C@@H]2[N+]3([C@H](C1)CC2)CCCC3	0.035	0.712	-0.126	0.78	-6.186	901.425	2	329
DB00216	Eletriptan	approved; investigational	S(=O)(=O)(CCc1cc2c([nH]cc2C[C@@H]2N(CCC2)C)cc1)c1ccccc1	0.799	0.942	-0.631	0.715	-9.52	983.455	1	285
DB00224	Indinavir	approved	O[C@@H]1Cc2c(cccc2)[C@@H]1NC(=O)[C@H](Cc1ccccc1)C[C@H](O)CN1CCN(C[C@H]1C(=O)NC(C)(C)C)Cc1cccnc1	0.929	0.942	-0.003	0.807	-7.052	1340.4	0	447
DB00308	Ibutilide	approved	S(=O)(=O)(Nc1ccc(cc1)C(O)CCCN(CCCCCCC)CC)C	0.559	-0.067	-0.553	0.858	-7.413	1016.3	2	357
DB00637	Astemizole	approved; withdrawn	Fc1ccc(cc1)Cn1c2c(nc1NC1CCN(CC1)CCc1ccc(OC)cc1)cccc2	0.617	0.942	-0.241	0.876	-7.866	1112.31	1	305
DB00734	Risperidone	approved; investigational	Fc1cc2onc(c2cc1)C1CCN(CC1)CCC=1C(=O)N2C(=NC=1C)CCCC2	0.617	0.942	-0.243	0.863	-8.664	989.048	1	333
DB00862	Vardenafil	approved	S(=O)(=O)(N1CCN(CC1)CC)c1cc(C2=NC(=O)c3n(N2)c(nc3C)CCC)c(OCC)cc1	-0.013	-0.47	-0.718	0.702	-4.92	1069.29	1	427
DB01122	Ambenonium	approved	Clc1ccccc1C[N+](CCNC(=O)C(=O)NCC[N+](Cc1ccccc1Cl)(CC)CC)(CC)CC	-0.267	0.516	-0.681	0.72	-9.663	1202.97	3	472
DB01218	Halofantrine	approved	Clc1cc(Cl)cc2c1cc(c1c2cc(cc1)C(F)(F)F)C(O)CCN(CCCC)CCCC	0.15	-0.146	-0.088	0.892	-6.805	1122.04	1	352
DB01256	Retapamulin	approved	S(CC(O[C@@H]1C[C@](C=C)(C)[C@@H](O)[C@@H]([C@]23[C@H]([C@@]1(C)[C@@H](CC2)C)C(=O)CC3)C)=O)C1C[C@@H]2N([C@H](C1)CC2)C	0.799	0.382	-0.574	0.722	-5.326	1065.17	1	319
DB01430	Almitrine	approved	Fc1ccc(cc1)C(N1CCN(CC1)c1nc(nc(n1)NCC=C)NCC=C)c1ccc(F)cc1	0.617	-0.933	-0.577	0.754	-6.723	1135.99	0	434
DB01491	Dipipanone	experimental; illicit	O=C(C(CC(N1CCCCC1)C)(c1ccccc1)c1ccccc1)CC	-0.525	0.87	-0.407	0.886	-3.734	798.78	0	480
DB01721	Analogue of Indinavir Drug	experimental	O1c2cc(ccc2OC1)CN1C[C@@H](N(CC1)C[C@H](O)C[C@H]([C@H](C)c1ccccc1)C(=O)N[C@@H]1c2c(C[C@H]1O)cccc2)C(=O)NC(C)(C)C	0.576	0.232	-0.387	0.792	-8.053	1380.67	2	469
DB02243	4-Morpholin-4-Yl-Piperidine-1-Carboxylic Acid [1-(3-Benzenesulfonyl-1-Propyl-Allylcarbamoyl)-2-Phenylethyl]-Amide	experimental	S(=O)(=O)(\C=C\[C@H](NC(=O)[C@H](NC(=O)N1CCC(N2CCOCC2)CC1)Cc1ccccc1)CCC)c1ccccc1	0.799	0.942	-0.555	0.867	-7.41	1245.56	3	413
DB03044	1-(5-Tert-Butyl-2-P-Tolyl-2h-Pyrazol-3-Yl)-3-[4-(2-Morpholin-4-Yl-Ethoxy)-Naphthalen-1-Yl]-Urea	experimental	O1CCN(CC1)CCOc1c2c(cccc2)c(NC(=O)Nc2n(nc(c2)C(C)(C)C)-c2ccc(cc2)C)cc1	0.929	-0.144	-0.56	0.876	-4.29	1225.5	0	455
DB03080	17-Dmag	experimental	O=C1C=C2NC(=O)/C(=C\C=C/[C@@H](OC)[C@H](OC(=O)N)/C(=C\[C@@H](C)[C@@H](O)[C@H](OC)C[C@H](CC(=C1NCCN(C)C)C2=O)C)/C)/C	0.576	-0.153	-0.457	0.765	-4.659	1206.83	2	434
DB03084	Cyclopropyl-{4-[5-(3 4-Dichlorophenyl)-2-[(1-Methyl)-Piperidin]-4-Yl-3-Propyl-3h-Imidazol-4-Yl]-Pyrimidin-2-Yl}Amine	experimental	Clc1cc(ccc1Cl)-c1nc(n(CCC)c1-c1nc(ncc1)NC1CC1)C1CCN(CC1)C	0.929	0.942	-0.243	0.876	-5.681	1045.27	2	340
DB03890	N-[2-(1-Formyl-2-Methyl-Propyl)-1-(4-Piperidin-1-Yl-but-2-Enoyl)-Pyrrolidin-3-Yl]-Methanesulfonamide	experimental	S(=O)(=O)(N[C@@H]1CCN(C(=O)\C=C\CN2CCCCC2)[C@H]1[C@H](C(C)C)C=O)C	0.559	-0.067	-0.555	0.849	-4.836	978.383	0	309
DB04221	Didecyl-Dimethyl-Ammonium	experimental	[N+](CCCCCCCCCC)(CCCCCCCCCC)(C)C	-0.397	0.199	-0.091	0.765	-2.245	1044.14	0	335
DB04835	Maraviroc	approved; investigational	FC1(F)CCC(CC1)C(O)=N[C@@H](CCN1[C@H]2CC(n3c(nnc3C)C(C)C)C[C@@H]1CC2)c1ccccc1	0.617	0.942	-0.302	0.903	-6.602	1106.19	2	371
DB04855	Dronedarone	approved	S(=O)(=O)(Nc1cc2c(oc(CCCC)c2C(=O)c2ccc(OCCCN(CCCC)CCCC)cc2)cc1)C	0.225	-0.47	-0.59	0.876	-7.163	1182.59	2	440
DB05294	Vandetanib	approved	Brc1cc(F)c(Nc2ncnc3c2cc(OC)c(OCC2CCN(CC2)C)c3)cc1	-0.101	0.942	-0.263	0.778	-8.773	1029.58	2	344
DB05461	OPC-28326	investigational	Cl.O.O=C(N1CCC(N(CCc2ccccc2)C)CC1)c1cc(C)c(NC(=O)CC)c(c1)C	0.929	0.942	-0.56	0.816	-9.261	1051.02	2	349
DB06267	Udenafil	approved; investigational	S(=O)(=O)(NCCC1N(CCC1)C)c1cc(C2=NC(=O)c3n(nc(c3N2)CCC)C)c(OCCC)cc1	0.559	-0.067	-0.752	0.72	-7.509	1154.68	4	314
DB07494	(3-EXO)-3-(10 11-DIHYDRO-5H-DIBENZO[A D][7]ANNULEN-5-YLOXY)-8 8-DIMETHYL-8-AZONIABICYCLO[3.2.1]OCTANE	experimental	O(C1c2c(CCc3c1cccc3)cccc2)C1C[C@@H]2[N+]([C@H](C1)CC2)(C)C	-0.187	0.712	-0.013	0.81	-6.064	827.456	0	360
DB07624	1-{[(3R)-3-methyl-4-({4-[(1S)-2 2 2-trifluoro-1-hydroxy-1-methylethyl]phenyl}sulfonyl)piperazin-1-yl]methyl}cyclopropanecarboxamide	experimental	S(=O)(=O)(N1CCN(C[C@H]1C)CC1(CC1)C(=O)N)c1ccc(cc1)[C@](O)(C(F)(F)F)C	0.033	-0.233	-0.553	0.839	-6.492	961.921	3	333
DB07936	N-(4-{[(3S)-3-(dimethylamino)pyrrolidin-1-yl]carbonyl}phenyl)-5-fluoro-4-[2-methyl-1-(1-methylethyl)-1H-imidazol-5-yl]pyrimidin-2-amine	experimental	Fc1cnc(nc1-c1n(C(C)C)c(nc1)C)Nc1ccc(cc1)C(=O)N1C[C@@H](N(C)C)CC1	0.481	0.942	-0.302	0.876	-7.815	1062.28	2	370
DB07974	1-{2-[(4-CHLOROPHENYL)AMINO]-2-OXOETHYL}-N-(1-ISOPROPYLPIPERIDIN-4-YL)-1H-INDOLE-2-CARBOXAMIDE	experimental	Clc1ccc(NC(=O)Cn2c3c(cc2C(=O)NC2CCN(CC2)C(C)C)cccc3)cc1	0.929	0.942	-0.597	0.78	-6.656	1067.29	0	366
DB08068	N-[4-CHLORO-3-(PYRIDIN-3-YLOXYMETHYL)-PHENYL]-3-FLUORO-	experimental	Clc1ccc(NC(=O)C=2C[C@H](N3CCOCC3)C[C@@H](F)C=2)cc1COc1cccnc1	0.717	0.942	-0.241	0.839	-7.836	977.202	0	337
DB08341	4-{[4-{[(1R 2R)-2-(dimethylamino)cyclopentyl]amino}-5-(trifluoromethyl)pyrimidin-2-yl]amino}-N-methylbenzenesulfonamide	experimental	S(=O)(=O)(NC)c1ccc(Nc2nc(N[C@@H]3CCC[C@H]3N(C)C)c(cn2)C(F)(F)F)cc1	0.128	-0.067	-0.601	0.858	-5.749	1012.28	1	317
DB08764	4-BROMO-2-FLUORO-N-[(4E)-6-METHOXY-7-[(1-METHYLPIPERIDIN-4-YL)METHOXY]QUINAZOLIN-4(1H)-YLIDENE]ANILINE	experimental	Brc1cc(F)c(Nc2ncnc3c2cc(OC)c(OCC2CCN(CC2)C)c3)cc1	-0.101	0.942	-0.263	0.778	-8.773	1029.58	2	344
DB08978	Fentonium	withdrawn	O(C(=O)[C@H](CO)c1ccccc1)C1C[C@@H]2[N+]([C@H](C1)CC2)(CC(=O)c1ccc(cc1)-c1ccccc1)C	0.035	0.712	-0.251	0.72	-7.821	1114.14	1	331
DB09097	Quinagolide	approved	S(=O)(=O)(N[C@H]1C[C@H]2[C@H](N(C1)CCC)Cc1c(C2)c(O)ccc1)N(CC)CC	0.799	0.942	-0.555	0.885	-7.496	872.731	3	429
DB09168	4-Phenylfentanyl	illicit	O=C(N(C1(CCN(CC1)CCc1ccccc1)c1ccccc1)c1ccccc1)CC	-0.867	0.942	-0.407	0.892	-2.427	953.807	0	363
DB09175	Mirfentanil	experimental	o1cccc1C(=O)N(C1CCN(CC1)CCc1ccccc1)c1nccnc1	0.929	0.942	-0.243	0.879	-6.041	879.809	1	336
